# Supplementary material for: Risk factors of delayed hemorrhage after LigaSure hemorrhoidectomy
Source: BMC Surg. 2022 Oct 13;22:361. doi: 10.1186/s12893-022-01802-w (PMC9563943; doi:10.1186/s12893-022-01802-w)
Supplement: Supplementary file 1 — Supplementary Table 1. Entire study cohort [file 12893_2022_1802_MOESM1_ESM.xlsx]

## Sheet: Data
Supplementary Table 1. Entire study cohort
Age	Date of admission	Date of discharge	postoperative bleeding	Sex	DM	HTN	CV	ESRD	Cirrhosis	Stroke	Hepatitis	AsthmaCOPD	preOP anticoagulant	PreOP SBP	PreOP SBP	PR	PreOP Hb	Anemia	PreOP Hct	Plt	OP daate	Number of wounds	Suture of pedicle	Type of LigaSure	PostOP stool soften/laxative	PostOP catheterization	constipation	Stool impaction	Interval to bleeding	posthemorrhage SBP	posthemorrhage DBP	posthemorrhage PR	Posthemorrhage Hb	Posthemorrhage Hct	Posthemorrhage plt	Posthemorrhage management	Posthemorrhage transfusion	Posthemorrhage catheterization	posthemorrhage lenth of stay	rebleeding
52	20090430	20090501	0	0	0	0	0	0	0	0	0	0	0	112	72	70	10.8	1	34.9	294	20090430	3	0	1	0	0	0	0
29	20090501	20090503	0	1	0	0	0	0	0	0	0	0	0	120	72	76	9.7	1	32.6	228	20090501	3	0	1	2	0	0	0
59	20090507	20090508	0	0	0	0	0	0	0	0	0	0	0	117	72	70	12.3	0	36.1	201	20090507	3	0	1	0	0	0	0
49	20090514	20090518	0	1	0	0	0	0	0	0	0	0	0	102	82	68	15.2	0	45	236	20090514	4	0	1	0	1	0	0
55	20090514	20090515	0	0	0	0	0	0	0	0	0	0	0	126	70	60	11.7	1	37.6	221	20090514	3	0	1	0	0	0	0
54	20090619	20090626	0	0	0	0	0	0	0	0	0	0	0	112	68	78	10.1	1	31.3	269	20090620	3	0	1	2	0	0	0
34	20090702	20090703	0	1	0	0	0	0	0	0	0	0	0	128	85	57	14.3	0	45.5	264	20090705	3	0	1	0	0	0	0
81	20090709	20090710	0	1	0	0	0	0	0	0	0	0	0	130	70	76	11.3	1	34.7	164	20090709	3	0	1	0	2	0	0
29	20090709	20090710	0	0	0	0	0	0	0	0	0	0	0	111	54	78	13.9	0	42.4	244	20090709	3	0	1	3	0	0	0
62	20090730	20090731	0	0	0	0	0	0	0	0	0	0	0	124	70	70	12.4	0	37.7	213	20090730	3	0	1	0	0	0	0
81	20090813	20090814	0	1	0	0	0	0	0	0	0	0	0	130	82	82	17.3	0	49.1	271	20090813	4	0	1	0	0	0	0
58	20090820	20090821	0	1	0	0	0	0	0	0	0	0	0	136	86	80	14	0	43	186	20090820	4	0	1	0	0	0	0
65	20090827	20090828	0	1	0	0	0	0	0	0	0	0	0	132	78	62	16	0	47.1	319	20090827	3	0	1	0	1	0	0
60	20090924	20090925	1	1	0	0	0	0	0	0	0	0	0	133	68	72	12.4	1	38.6	236	20090924	4	0	1	3	0	0	0	5	100	60	94	11.5	34.4	252	0	0	0	3	0
47	20091008	20091009	0	1	0	0	0	0	0	0	0	0	0	120	70	68	9.5	1	33.6	458	20091008	3	0	1	3	0	0	0
35	20091015	20091016	1	1	0	0	0	0	0	0	1	0	0	130	80	86	15.7	0	45.4	214	20091015	3	0	1	3	0	0	0	1	86	59	105	15	43.4	265	1	0	0	4	0
50	20091022	20091023	0	0	0	0	0	0	0	0	0	0	0	126	62	72	11	1	35.3	264	20091022	4	0	1	3	0	0	0
33	20091028	20091027	0	0	0	0	0	0	0	0	0	0	0	128	72	78	12.4	0	36.7	201	20091028	4	0	1	0	0	0	0
53	20091029	20091028	0	0	0	0	0	0	0	0	0	0	0	120	90	76	11	1	36.2	307	20091029	3	0	1	3	0	0	0
80	20091029	20091030	0	1	0	0	0	0	0	1	0	0	0	132	76	72	15.7	0	47.1	217	20091029	4	0	1	0	0	0	0
55	20091119	20091120	0	0	0	0	0	0	0	0	0	0	0	110	70	60	8.4	1	29.5	299	20091119	3	0	1	0	1	0	0
40	20091119	20091120	0	1	0	0	0	0	0	0	1	0	0	130	82	68	16.8	0	50.7	203	20091119	4	0	1	0	0	0	0
24	20091126	20091127	0	1	0	0	0	0	0	0	0	0	0	96	54	58	14	0	42.4	226	20091126	3	0	1	0	0	0	0
61	20091126	20091127	0	1	0	0	0	0	0	0	0	0	0	130	80	70	12	1	36.6	101	20091126	3	0	1	0	0	0	0
52	20091203	20091204	0	1	0	0	0	0	0	0	1	0	0	120	70	72	11.1	1	37.2	322	20091203	2	0	1	0	0	0	0
59	20100107	20100108	0	1	0	0	0	0	0	0	0	0	0	132	74	68	12.6	1	40	167	20100107	2	0	1	0	0	0	0
53	20100121	20100123	0	1	0	0	0	0	0	0	0	0	0	110	72	78	15.2	0	43.9	210	20100121	3	0	1	0	1	0	0
62	20100121	20100122	0	1	0	1	0	0	0	0	0	0	0	152	72	84	13.4	1	38.7	192	20100121	4	2	1	0	0	0	0
67	20100211	20100212	1	1	0	0	1	0	0	0	0	0	1	140	80	78	14.5	0	43.1	158	20100211	3	0	1	0	0	0	0	4	77	52	92	12.1	35.6	142	3	2	0	2	1
33	20100219	20100222	0	0	0	0	0	0	0	0	0	0	0	142	72	72	14	0	42.3	170	20100219	5	0	1	0	0	0	0
66	20100225	20100227	0	0	0	0	0	0	0	0	0	0	0	120	74	74	13.6	0	40.8	240	20100225	2	0	1	0	0	0	0
74	20100312	20100314	0	0	0	0	0	0	0	0	0	0	0	120	76	78	12.9	0	39.8	269	20100312	4	2	1	3	0	0	0
39	20100325	20100326	0	1	0	0	0	0	0	0	0	0	0	142	72	72	15.3	0	47.3	198	20100325	4	0	1	0	0	0	0
51	20100401	20100402	0	1	0	0	0	0	0	0	0	0	0	117	72	74	15.3	0	43.2	210	20100401	4	0	1	0	0	0	0
61	20100401	20100402	0	0	0	0	0	0	0	0	0	0	0	118	64	64	14.2	0	42.1	234	20100401	4	0	1	0	0	0	0
60	20100513	20100514	0	1	0	0	0	0	0	0	0	0	0	120	78	64	11.4	1	41	128	20100513	1	0	1	0	0	0	0
64	20100527	20100528	1	1	0	1	0	0	0	0	0	0	0	130	84	80	16.1	0	46.9	258	20100527	4	0	1	0	0	0	0	4	140	95	98	15.9	46.4	230	1	0	1	5	0
55	20100610	20100611	0	0	0	0	0	0	0	0	0	0	0	98	60	64	12.1	0	42	220	20100610	4	0	1	0	0	0	0
62	20100701	20100702	0	1	0	0	0	0	0	0	0	0	0	112	78	64	14.3	0	44.5	227	20100701	3	0	1	0	1	0	0
28	20100727	20100728	0	1	0	0	0	0	0	0	0	0	0	130	68	70	15.1	0	43.9	291	20100727	4	0	1	0	0	0	0
44	20100803	20100805	0	0	0	0	0	0	0	0	0	0	0	98	70	64	12.8	0	38.8	153	20100802	4	0	1	0	0	0	0
57	20100803	20100804	0	0	0	0	0	0	0	0	0	0	0	110	70	62	12.7	0	37.9	154	20100803	3	0	1	0	1	0	0
44	20100817	20100818	0	1	0	0	0	0	0	0	0	0	0	100	60	64	5.8	1	19.5	292	20100817	3	0	1	0	0	0	0
53	20100817	20100818	0	0	0	1	0	0	0	0	0	0	0	112	82	76	7.6	1	27.8	431	20100817	4	0	1	0	0	0	0
42	20100828	20100829	0	0	0	0	0	0	0	0	0	0	0	120	60	58	13.2	0	38	236	2010828	3	0	1	0	0	0	0
69	20100914	20100915	0	0	0	0	0	0	0	0	0	0	0	118	74	60	14.8	0	42.7	232	20100914	3	0	1	0	0	0	0
70	20100928	20100929	0	0	0	0	0	0	0	0	0	0	0	140	70	78	13.8	0	39.9	314	20100928	3	0	1	0	0	0	0
56	20101012	20101014	0	1	0	0	0	0	0	0	0	0	0	128	74	78	15	0	44.9	272	20101012	3	0	1	3	2	0	0
71	20110106	20101229	1	1	0	0	0	0	0	0	0	0	0	140	90	70	15.4	0	45.3	136	20101228	2	0	1	0	0	0	0	8	119	77	54	13.2	39.6	139	3	0	0	3	0
33	20110125	20110126	0	1	0	0	0	0	0	0	0	0	0	120	72	88	15.3	0	43.7	265	20110125	4	0	1	3	0	1	0
47	20110129	20110131	0	0	0	0	0	0	0	0	0	0	0	92	58	76	11.8	1	37.3	228	20110129	1	0	1	0	0	0	0
65	20110226	20110228	0	0	0	0	0	0	0	0	0	0	0	130	84	88	13.4	0	39.6	215	20110226	3	0	1	0	0	0	0
48	20110402	20110403	0	1	1	0	0	0	0	0	0	0	0	132	90	78	15.1	0	44.2	281	20110402	4	2	1	0	1	0	0
33	20110412	20110414	0	1	0	0	0	0	0	0	0	0	0	137	80	53	13.7	0	42.1	233	20110412	3	0	1	0	1	0	0
65	20110419	20110420	0	1	0	0	0	0	0	0	0	0	0	116	75	81	14.7	0	43.6	191	20110419	3	0	1	0	0	0	0
54	20110426	20110427	0	0	0	0	0	0	0	0	0	0	0	113	80	87	14.2	0	42.3	283	20110426	4	0	1	0	0	0	0
33	20110426	20110428	0	0	0	0	0	0	0	0	0	0	0	114	80	78	13.3	0	41.1	441	20110426	5	0	1	0	0	0	0
43	20110510	20110512	0	1	0	0	0	0	0	0	0	0	0	110	70	76	11.6	1	36.3	250	20110510	4	0	1	1	0	0	0
45	20110517	20110518	0	1	0	0	0	0	0	0	0	0	0	126	80	76	13.5	0	43.5	215	20110517	4	0	1	0	0	0	0
61	20110531	20110601	0	1	0	1	0	0	0	0	1	0	0	150	80	72	14.6	0	43	200	20110531	4	0	1	1	0	0	0
57	20110607	20110609	0	0	0	0	0	0	0	0	0	0	0	110	70	68	13.6	0	40.3	220	20110607	4	0	1	0	0	1	1
32	20110614	20110615	0	0	0	0	0	0	0	0	0	0	0	110	70	68	14.1	0	42.3	234	20110614	4	0	1	3	0	0	0
65	20110621	20110622	0	1	0	0	0	0	0	0	0	0	0	130	80	78	14	0	42	163	20110621	4	0	1	0	0	0	0
50	20110622	20110623	0	0	0	0	0	0	0	0	0	0	0	140	80	60	14.1	0	40.6	228	20110622	3	0	1	0	0	0	0
66	20110705	20110706	0	0	0	0	0	0	0	0	0	0	0	130	80	70	13.9	0	41.6	322	20110705	4	0	1	3	0	1	0
59	20110728	20110730	0	1	0	1	0	0	0	0	0	0	0	120	80	78	14.3	0	40.9	203	20110728	4	0	1	0	0	0	0
48	20110823	20110824	0	0	0	0	1	0	0	0	0	0	0	110	70	76	12.9	0	38.9	237	20110823	4	0	1	0	0	0	0
55	20110830	20110831	1	1	0	1	0	0	0	0	0	0	0	147	83	78	14.3	0	40.4	230	20110830	4	0	1	0	0	0	0	9	150	90	78	13.5	39.2	257		0	0	4	0
56	20110905	20110906	0	0	0	0	0	0	0	0	0	0	0	128	71	73	13.2	0	39.9	222	20110905	4	0	1	3	0	1	0
73	20110906	20110907	0	0	1	1	1	0	0	0	0	0	0	146	91	72	13.6	0	41.1	310	20110906	4	0	1	0	2	0	0
63	20110907	20110908	0	0	1	1	0	0	0	0	0	0	0	138	86	79	12.8	0	39.2	282	20110907	4	0	1	3	0	1	0
48	20110913	20110914	0	1	0	0	0	0	0	0	0	0	0	128	88	76	15.1	0	44.2	252	20110913	3	0	1	0	0	0	0
53	20110913	20110915	1	1	0	0	0	0	0	0	0	0	0	130	74	70	12.9	1	40.1	295	20110913	4	0	1	3	1	0	0	7	117	79	92	11.7	35.9	319	5	0	1	5	0
55	20110920	20110921	0	0	0	0	0	0	0	0	0	0	0	131	75	64	12.6	0	36.8	198	20110920	4	0	1	3	0	1	0
51	20110920	20110921	0	0	0	0	0	0	0	0	0	0	0	108	70	60	10.2	1	34.3	376	20110920	4	0	1	3	0	1	0
36	20110927	20110928	0	0	0	0	0	0	0	0	0	0	0	128	80	78	12.1	0	37.7	270	20110927	4	0	1	3	0	1	0
42	20110927	20110926	0	0	0	0	0	0	0	0	0	0	0	118	69	70	12.6	0	37.5	219	20110927	4	0	1	3	1	1	0
61	20111003	20111006	0	0	0	0	0	0	0	0	0	0	0	112	68	70	14	0	42.3	225	20111003	3	0	1	3	0	1	0
31	20111004	20111005	0	1	0	0	0	0	0	0	1	0	0	110	60	72	15.5	0	44.9	271	20111004	1	0	1	3	0	0	0
26	20111011	20111013	0	0	0	0	0	0	0	0	0	0	0	102	70	72	12.7	0	37.8	242	20111011	3	0	1	0	0	0	0
55	20111011	20111013	0	0	0	0	0	0	0	0	0	0	0	120	68	80	13.6	0	41.2	239	20111011	3	0	1	4	0	1	0
41	20111018	20111019	0	0	0	0	0	0	0	0	0	0	0	101	71	60	12.7	0	37.7	250	20111018	2	0	1	3	0	0	0
34	20111101	20111102	0	1	0	0	0	0	0	0	0	0	0	128	80	70	14.1	0	42.6	28	20111101	1	0	1	0	0	0	0
35	20111108	20111110	0	0	0	0	0	0	0	0	0	0	0	90	60	64	11	1	33.3	294	20111108	4	0	1	2	1	0	0
67	20111227	20111228	0	0	0	1	0	0	0	0	0	0	0	110	70	84	13	0	39.1	242	20111227	3	0	1	0	0	0	0
30	20120103	20120104	0	0	0	0	0	0	0	0	0	0	0	105	72	76	10.7	1	32.8	297	20120103	3	0	1	0	1	0	0
55	20120207	20120208	1	0	0	0	0	0	0	0	0	0	0	130	100	74	12.9	0	40	312	20120207	4	0	1	0	0	0	0	14	113	70	74	11.3	34.4	273	5	0	1	7	0
56	20120207	20120208	0	1	0	0	0	0	0	0	1	1	0	130	70	77	12.9	1	39	211	20120207	3	0	1	4	0	1	1
56	20120207	20120208	0	1	0	1	0	0	0	0	0	0	0	130	72	78	12.8	1	40.3	285	20120207	3	0	1	0	1	0	0
43	20120214	20120216	0	0	0	0	0	0	0	0	0	0	0	118	78	81	6.9	1	25.2	546	20120214	3	0	1	1	0	1	1
65	20120214	20120215	0	0	0	0	0	0	0	0	0	0	0	110	70	62	11.7	1	35.1	177	20120214	3	0	1	3	0	1	0
82	20120214	20120215	0	0	0	0	0	0	0	0	0	0	0	118	76	76	11.9	1	37.7	260	20120214	2	0	1	0	0	0	0
44	20120214	20120215	0	1	0	0	0	0	0	0	0	0	0	114	60	62	13.2	1	39.7	229	20120214	3	0	1	0	0	0	0
51	20120221	20120222	0	0	0	0	0	0	0	0	0	0	0	123	79	79	12.3	0	37.9	265	20120221	3	0	1	0	0	0	0
72	20120221	20120222	0	1	0	0	0	0	0	0	1	0	0	130	70	78	16	0	48.6	173	20120222	3	0	1	0	0	0	0
66	20120221	20120222	0	0	0	0	0	0	0	0	0	0	0	120	72	74	12.4	0	37.7	296	20120221	3	0	1	0	0	0	0
38	20120306	20120306	0	1	0	0	0	0	0	0	0	0	0	130	80	73	136.6	0	39.7	283	20120306	2	2	1	0	1	0	0
36	20120306	20120307	0	1	0	0	0	0	0	0	0	0	0	120	70	78	15.4	0	43.7	213	20120306	3	2	1	0	1	0	0
40	20120306	20120307	0	0	0	0	0	0	0	0	0	0	0	110	80	72	13.9	0	41.8	205	20120306	2	2	1	0	0	0	0
55	20120313	20120314	0	1	0	0	0	0	0	0	0	0	0	110	74	78	14.8	0	45.2	239	20120313	2	0	1	0	0	0	0
75	20120320	20120321	0	1	0	1	0	0	0	0	0	0	0	120	84	84	11.3	1	33.7	357	20120321	2	2	1	0	0	0	0
77	20120320	20120321	0	0	1	1	0	0	0	0	0	0	0	120	78	88	14.1	0	41.7	260	20120320	2	2	1	0	0	0	0
50	20120320	20120321	0	1	0	0	0	0	0	0	0	0	0	144	74	62	14.2	0	42.2	269	20120320	4	2	1	0	0	0	0
38	20120327	20120330	0	1	0	0	0	0	0	0	0	0	0	119	73	76	7.9	1	29.6	389	20120327	4	2	1	3	0	0	0
50	20120327	20120328	0	1	0	0	0	0	0	0	1	0	0	130	74	74	14.7	0	44	247	20120327	3	2	1	0	0	0	0
37	20120410	20120411	0	0	0	0	0	0	0	0	0	0	0	120	74	74	9.4	1	29.5	188	20120410	4	2	1	3	0	0	0
68	20120410	20120410	0	1	1	0	0	0	0	0	0	0	0	110	74	74	10.7	1	35.6	254	20120410	4	0	1	0	0	0	0
44	20120508	20120509	0	1	0	0	0	0	0	0	0	0	0	124	74	76	15.9	0	46.4	229	20120508	4	2	1	0	0	0	0
32	20120508	20120509	0	0	1	0	0	0	0	0	0	0	0	120	78	84	12.9	0	38.7	249	20120508	5	0	1	0	0	0	0
53	20120612	20120613	0	0	0	0	0	0	0	0	0	0	0	110	74	68	12.2	0	36.3	316	20120611	2	2	1	0	0	0	0
38	20120613	20120614	0	0	0	0	0	0	0	0	0	0	0	110	70	74	12.6	0	37.4	217	20120613	1	2	1	0	0	0	0
56	20120613	20120615	0	1	0	0	0	0	0	0	0	0	0	130	74	76	14.4	0	42.7	221	20120613	2	2	1	0	0	0	0
29	20120619	20120620	0	0	0	0	0	0	0	0	0	0	0	120	78	80	12.4	0	41	271	20120619	1	2	1	3	0	0	0
60	20120626	20120627	0	0	0	0	0	0	0	0	0	0	0	110	74	78	14.1	0	41.5	220	20120625	2	0	1	0	0	0	0
52	20120703	20120704	0	1	0	1	0	0	0	0	0	0	0	120	70	78	12.3	1	37	133	20120703	2	2	1	0	0	0	0
45	20120703	20120704	0	0	0	0	0	0	0	0	0	0	0	97	46	78	11.7	1	37.2	234	20120703	2	2	1	0	0	0	0
74	20120724	20120725	0	0	0	0	0	0	0	0	0	0	0	134	82	74	13.1	0	40.7	483	20120724	1	2	1	0	1	0	0
61	20120724	20120725	0	0	1	0	0	0	0	0	0	0	0	120	74	74	13.3	0	39	275	20120724	3	2	1	0	0	0	0
46	20120807	20120809	0	0	0	0	0	0	0	0	0	0	0	98	70	60	12	0	39.6	248	20120809	3	2	1	3	0	0	0
50	20120807	20120808	0	1	0	0	0	0	0	0	1	0	0	148	78	86	13.8	0	42.5	182	20120807	2	2	1	0	0	0	0
56	20120814	20120817	0	0	0	0	0	0	0	0	0	0	0	112	76	72	13.7	0	41.9	279	20120814	4	2	1	0	0	0	0
40	20120821	20120824	0	0	0	0	0	0	0	0	0	0	0	90	58	76	12.5	0	37.5	193	20120821	4	2	1	0	0	0	0
66	20120828	20120829	0	1	0	0	0	0	0	0	0	0	0	120	74	74	14.9	0	43.1	178	20120828	2	2	1	0	0	0	0
43	20120904	20120905	0	0	0	0	0	0	0	0	0	0	0	105	64	74	10.6	1	35.3	341	20120904	2	0	1	0	0	0	0
70	20120907	20120908	0	0	0	1	0	0	0	0	0	0	0	164	92	57	13.9	0	40.5	248	20120907	3	2	1	0	1	0	0
43	20120911	20120912	0	1	0	0	0	0	0	0	0	0	0	130	80	80	13.2	1	39.8	252	20120911	4	2	1	4	0	0	0
29	20120911	20120912	0	0	0	0	0	0	0	0	0	0	0	120	70	78	13.4	0	41.7	355	20120911	4	0	1	0	0	0	0
34	20120925	20120927	0	1	0	0	0	0	0	0	0	0	0	105	54	65	15	0	44.4	132	20120925	4	0	1	0	0	0	0
64	20120925	20120926	0	1	0	0	0	0	0	0	0	0	0	130	78	68	13.3	1	40.6	240	20120925	2	2	1	0	0	0	0
38	20121002	20121003	0	0	0	0	0	0	0	0	0	0	0	120	70	70	11.8	1	36.2	245	20121002	4	0	1	0	0	0	0
57	20121016	20121017	0	1	0	0	0	0	0	0	0	0	0	131	69	40	10.3	1	32.8	234	20121016	2	0	1	4	1	1	0
49	20121023	20121024	0	0	0	0	0	0	0	0	0	0	0	101	62	78	8.4	1	27.7	271	20121023	3	2	1	0	0	0	0
64	20121023	20121024	0	1	0	0	0	0	0	0	0	0	0	134	88	64	14	0	41	176	20121023	3	2	1	0	0	0	0
36	20121106	20121107	0	0	0	0	0	0	0	0	0	0	0	152	92	62	11.6	1	36.4	154	20121106	4	0	1	0	0	0	0
23	20121113	20121115	0	1	0	0	0	0	0	0	0	0	0	134	74	60	10.3	1	34.9	270	20121113	2	2	1	0	0	1	0
67	20121113	20121114	0	1	0	0	0	0	0	0	0	0	0	116	98	54	15.8	0	44.9	163	20121113	3	2	1	0	1	0	0
65	20121113	20121114	0	1	0	0	0	0	0	0	1	0	0	130	90	78	15.5	0	43.8	145	20121113	3	2	1	0	1	0	0
74	20121127	20121128	0	0	0	1	0	0	0	0	0	0	0	124	88	70	10.5	1	32.8	337	20121127	3	2	1	2	0	1	0
39	20121127	20121129	0	0	0	0	0	0	0	0	0	0	0	116	66	76	13.2	0	39.8	250	20121127	5	2	1	0	0	0	0
58	20121128	20121106	0	1	0	0	0	0	0	0	0	0	0	138	80	84	14.3	0	41.3	223	20121128	4	2	1	4	0	1	0
40	20121217	20121218	1	1	0	0	0	0	0	0	0	0	0	136	94	91	15.7	0	45.5	235	20121217	3	2	1	0	0	0	0	13	122	94	146	16.2	46.4	222	3	0	1	6	0
48	20121218	20121219	1	1	0	0	0	0	0	0	0	0	0	120	70	78	14.9	0	44.4	232	20121218	3	2	1	0	0	1	0	8	139	88	61	14.4	42.1	255	0	0	0	0	0
54	20121218	20121220	0	0	0	0	0	0	0	0	0	0	0	114	70	76	13	0	39.4	296	20121218	3	2	1	4	0	1	0
42	20130115	20130116	0	0	0	0	0	0	0	0	0	0	0	130	70	82	10.6	1	32.8	251	20130115	2	2	1	0	1	0	0
54	20130122	20130123	0	0	0	0	0	0	0	0	0	0	0	102	60	74	13.8	0	41.7	222	20130122	2	2	1	0	0	0	0
67	20130122	20130123	0	0	0	0	0	0	0	0	0	0	0	140	80	76	15.1	0	43	235	20130122	2	2	1	0	1	0	0
50	20130129	20130130	0	0	0	0	0	0	0	0	0	0	0	136	84	78	9.8	1	31.2	279	20130129	3	2	1	0	0	0	0
61	20130129	20130131	0	1	0	0	0	0	0	0	0	0	0	140	76	64	14.1	0	42.3	215	20130129	3	2	1	0	0	0	0
59	20130205	20130206	0	0	0	0	0	0	0	0	0	0	0	128	70	78	14	0	42	251	20130205	3	0	1	0	1	0	0
49	20130205	20130206	0	1	1	1	0	1	0	0	0	0	0	150	71	74	9.7	1	30.2	199	20130205	3	2	1	0	1	0	0
34	20130206	20130207	0	1	0	0	0	0	0	0	0	0	0	132	74	84	17.5	0	50	224	20130206	5	0	1	0	0	0	0
30	20130305	20130306	0	1	0	0	0	0	0	0	0	0	0	146	98	78	14.5	0	42.7	408	20130305	4	2	1	0	0	0	0
52	20130312	20130313	0	0	0	0	0	0	0	0	0	0	0	108	65	65	13	0	39.9	295	20130312	3	2	1	0	1	0	0
57	20130312	20130313	0	0	0	0	0	0	0	0	0	0	0	129	85	74	12.6	0	38.2	301	20130312	3	2	1	0	0	0	0
42	20130402	20130405	0	1	0	0	0	0	0	0	0	0	0	130	78	68	11.7	1	36	143	20130402	3	2	1	0	0	0	0
53	20130402	20130403	0	1	0	0	0	0	0	0	0	0	0	122	70	84	13.9	0	42.3	235	20130402	3	2	1	0	0	0	0
48	20130409	20130410	0	1	0	0	0	0	0	0	0	0	0	132	60	74	11.4	1	36.2	302	20130409	3	2	1	0	0	0	0
68	20130416	20130417	0	0	0	0	0	0	0	0	1	0	0	156	81	54	13.9	0	42.6	260	20130416	3	2	1	0	0	0	0
36	20130423	20130424	0	1	0	0	0	0	0	0	0	0	0	130	87	71	13	1	39.7	326	20130423	3	2	1	0	1	0	0
62	20130423	20130424	0	1	0	0	0	0	0	0	0	0	0	118	75	69	14.3	0	44.3	202	20130423	2	2	1	0	0	0	0
35	20130507	20130509	0	1	0	0	0	0	0	0	0	0	0	116	78	74	16.3	0	48.5	239	20130507	3	0	1	0	0	0	0
41	20130514	20130515	0	1	0	0	0	0	0	0	0	0	0	108	72	72	14	0	43.7	193	20130514	4	0	1	0	0	0	0
37	20130528	20130529	0	1	0	0	0	0	0	0	0	0	0	98	68	71	13.3	1	41	246	20130528	4	0	1	0	0	0	0
66	20130604	20130605	0	0	0	0	0	0	0	0	0	0	0	157	89	54	12.9	0	39	217	20130604	3	0	1	0	1	0	0
59	20130618	20130620	0	1	0	0	0	0	0	0	0	0	0	119	82	75	14.9	0	44.7	148	20130618	4	0	1	0	0	0	0
35	20130625	20130626	0	0	0	0	0	0	0	0	0	0	0	103	72	74	12	0	38.9	213	20130625	3	0	1	0	0	0	0
38	20130625	20130626	1	0	0	0	0	0	0	0	0	0	0	113	81	107	12.6	0	37.4	206	20130625	4	2	1	0	0	1	1	9	100	67	96	10.8	32.6	208	4	0	1	5	0
58	20130702	20130705	0	0	0	1	0	0	0	0	0	0	0	130	84	82	13.4	0	39.5	223	20130702	4	2	1	0	1	0	0
59	20130703	20130706	0	1	0	0	0	0	0	0	0	0	0	128	83	63	14.8	0	42.9	208	20130703	3	0	1	4	0	1	1
51	20130709	20130710	0	0	0	0	0	0	0	0	0	0	0	109	70	70	13.6	0	39.7	285	20130709	4	0	1	0	0	0	0
81	20130709	20130710	0	0	0	0	0	0	0	0	0	0	0	116	74	70	11.3	1	36.2	228	20130709	4	2	1	0	0	0	0
42	20130709	20130710	0	0	0	0	0	0	0	0	0	0	0	110	74	78	12.8	0	38.9	205	20130709	4	0	1	0	0	0	0
52	20130716	20130717	0	0	0	0	0	0	0	0	0	0	0	105	67	74	10.6	1	34.5	253	20130706	4	2	1	0	0	0	0
49	20130723	20130724	0	0	0	0	0	0	0	0	0	0	0	121	78	78	14.4	0	45.1	183	20130723	3	0	1	0	0	0	0
38	20130730	20130731	0	0	0	0	0	0	0	0	1	0	0	105	68	67	13.4	0	40.5	231	20130730	4	0	1	0	0	0	0
32	20130801	20130804	0	0	0	0	0	0	0	0	0	0	0	95	62	70	13.2	0	39.8	218	20130802	3	2	1	4	0	0	0
56	20130806	20130807	0	0	0	1	0	0	0	0	0	0	0	150	90	82	12.8	0	39	187	20130806	4	2	1	4	0	0	0
51	20130820	20130821	0	1	0	1	0	0	0	0	0	0	0	144	90	70	14	0	42.6	277	20130820	3	2	1	0	0	0	0
49	20130822	20130823	0	0	0	0	0	0	0	0	0	0	0	110	80	78	12.6	0	37.8	172	20130822	3	0	1	0	0	0	0
59	20130827	20130828	0	0	0	0	0	0	0	0	0	0	0	112	72	83	14	0	40.7	391	20130827	4	2	1	4	1	1	0
59	20130827	20130828	0	0	0	0	0	0	0	0	0	0	0	131	81	67	12.1	0	37.5	285	20130827	4	2	1	0	1	1	0
59	20131001	20131002	0	0	0	1	0	0	0	0	0	0	0	132	76	80	14.8	0	45.7	190	20131001	1	0	1	0	0	0	0
52	20131001	20131002	0	0	0	1	0	0	0	0	0	0	0	120	76	73	11.8	1	35	310	20131001	4	2	1	0	0	0	0
46	20131008	20131009	0	0	0	0	0	0	0	0	0	0	0	110	74	78	12.5	0	37.6	161	20131008	3	0	1	0	0	0	0
50	20131022	20131023	0	0	0	1	1	0	0	0	0	0	0	133	91	73	12.7	0	38.2	226	20131022	4	0	1	0	0	0	0
48	20131022	20131023	0	0	0	0	0	0	0	0	0	0	0	137	79	63	12.5	0	38.1	283	20131022	3	0	1	0	0	0	0
44	20131029	20131030	0	1	0	1	0	0	0	0	0	0	0	158	103	97	16.3	0	48.7	225	20131029	4	2	1	0	1	0	0
57	20131105	20131108	0	0	1	0	0	0	0	0	0	0	0	123	79	68	14.3	0	43.6	258	20131105	3	0	1	2	0	0	0
48	20131105	20131106	0	0	0	0	0	0	0	0	0	0	0	123	66	56	13.2	0	41.7	294	20131105	4	0	1	3	0	1	0
26	20131112	20131113	0	1	0	0	0	0	0	0	0	0	0	111	73	92	15.4	0	47	188	20131112	3	2	1	0	0	0	0
33	20131126	20131127	0	1	0	0	0	0	0	0	1	0	0	131	90	71	15.7	0	46.6	252	20131126	3	0	1	4	0	1	0
22	20131126	20131127	0	0	0	0	0	0	0	0	0	0	0	96	60	64	13	0	40	298	20131126	4	0	1	4	0	1	0
52	20131126	20131127	0	0	0	0	0	0	0	0	0	0	0	113	75	73	13.2	0	38.9	296	20131126	3	0	1	3	0	1	0
87	20131203	20131204	0	1	0	1	0	0	0	0	0	0	0	139	98	74	15	0	44.8	220	20131203	5	0	1	0	1	0	0
61	20131203	20131205	0	0	0	0	0	0	0	0	0	0	0	133	74	77	13.4	0	40.1	271	20131203	3	2	1	0	0	0	0
39	20131206	20131207	0	0	0	0	0	0	0	0	0	0	0	107	69	71	6.9	1	23.1	370	20131206	4	2	1	4	0	1	0
60	20131210	20131211	0	1	0	0	0	0	0	0	0	0	0	137	93	82	16.9	0	49.8	248	20131210	3	2	1	0	0	0	0
53	20131210	20131211	0	0	0	0	0	0	0	0	0	0	0	133	70	73	12.6	0	38.6	301	20131210	3	0	1	0	0	0	0
28	20131217	20131218	0	0	0	0	0	0	0	0	0	0	0	112	70	67	13.5	0	41.3	222	20131217	3	0	1	0	0	0	0
29	20131217	20131218	0	0	0	0	0	0	0	0	0	0	0	120	78	74	13.7	0	40.3	304	20131217	3	2	1	0	0	0	0
42	20131224	20131225	0	1	0	0	0	0	0	0	1	0	0	108	70	76	14.2	0	43	213	20131224	4	2	1	0	0	0	0
42	20131231	20140101	0	1	0	0	0	0	0	0	0	0	0	130	60	74	16.1	0	47.5	271	20131231	3	2	1	0	0	0	0
46	20131231	20140101	0	1	0	0	0	0	0	0	0	0	0	138	76	74	14.8	0	42.7	184	20131231	2	2	1	0	0	0	0
45	20140121	20140122	0	0	0	0	0	0	0	0	0	0	0	140	70	64	8.5	1	29.2	333	20140121	3	2	1	0	0	0	0
44	20140121	20140122	0	0	0	0	0	0	0	0	0	0	0	109	69	72	12.7	0	37.2	310	20140121	3	2	1	0	1	0	0
50	20140218	20140219	0	0	0	0	0	0	0	0	0	0	0	112	64	77	12.4	0	37.9	308	20140218	2	2	1	0	0	0	0
38	20140304	20140305	0	1	0	0	0	0	0	0	0	0	0	120	64	74	15.2	0	44.6	357	20140304	2	2	1	0	0	0	0
37	20140318	20140319	0	0	0	0	0	0	0	0	0	0	0	102	64	58	12.8	0	39.7	231	20140318	4	0	1	0	0	0	0
58	20140325	20140326	0	1	0	0	0	0	0	0	0	0	0	114	74	74	13.8	0	42	279	20140325	3	2	1	0	0	0	0
41	20140408	20140409	0	0	0	0	0	0	0	0	0	0	0	144	60	74	12.7	0	38.3	133	20140408	3	0	1	0	1	0	0
54	20140408	20140409	0	1	0	0	0	0	0	0	0	0	0	130	80	82	14.3	0	43.6	375	20140408	4	2	1	0	0	0	0
44	20140415	20140416	0	1	0	0	0	0	0	0	0	0	0	110	74	82	10.2	1	35.4	286	20140415	4	2	1	0	0	0	0
50	20140418	20140419	0	1	0	0	0	0	0	0	1	0	0	106	60	64	14.9	0	44	228	20140418	4	0	1	0	0	0	0
40	20140422	20140423	0	1	0	0	0	0	0	0	0	0	0	132	74	70	14.2	0	44.3	211	20140422	3	2	1	0	0	0	0
40	20140422	20140423	0	0	0	0	0	0	0	0	0	0	0	110	64	78	12.3	0	37.5	273	20140422	3	2	1	0	0	0	0
43	20140429	20140430	0	1	0	0	0	0	0	0	0	0	0	102	58	74	14.5	0	43.1	166	20140429	3	2	1	0	0	0	0
34	20140429	20140430	0	1	0	0	0	0	0	0	0	0	0	125	72	60	12.1	1	42.1	158	20140429	3	0	1	0	0	0	0
54	20140506	20140507	0	1	0	1	1	0	0	0	0	0	1	110	68	82	15	0	43.9	228	20140506	3	2	1	0	1	0	0
51	20140520	20140521	0	0	0	0	0	0	0	0	0	0	0	120	84	69	8.2	1	28.3	407	20140520	3	2	1	0	0	0	0
54	20140520	20140521	0	0	0	0	0	0	0	0	0	0	0	113	81	61	13.5	0	40.4	287	20140520	4	0	1	0	0	0	0
93	20140520	20140521	0	0	0	0	0	0	0	0	0	0	0	178	68	51	11.5	1	35.1	236	20140520	3	2	1	0	0	0	0
65	20140520	20140521	0	0	1	1	0	0	0	0	0	0	0	153	81	86	12.6	0	38.9	150	20140520	2	0	1	0	0	0	0
31	20140520	20140521	0	0	0	0	0	0	0	0	0	0	0	108	66	87	12.9	0	39.2	256	20140520	4	0	1	0	1	0	0
32	20140527	20140528	0	0	0	0	0	0	0	0	0	0	0	103	69	64	13.2	0	39.6	241	20140527	3	2	1	0	0	0	0
51	20140610	20140611	0	0	0	0	0	0	0	0	0	0	0	90	62	76	13.4	0	40.6	160	20140610	3	0	1	4	0	0	0
40	20140620	20140621	0	0	0	0	0	0	0	0	0	0	0	101	64	68	11.7	1	35.3	261	20140620	4	0	1	0	0	0	0
31	20140701	20140702	0	0	0	0	0	0	0	0	0	1	0	110	76	89	12.2	0	37.3	280	20140701	3	2	1	0	0	0	0
56	20140708	20140709	1	0	0	0	0	0	0	0	1	0	0	108	56	64	13.6	0	40.8	257	20140708	4	2	1	0	0	0	0	6	96	72	89	10.9	32.8	無	0	0	0	0	1
42	20140715	20140716	0	1	0	0	0	0	0	0	0	0	0	109	76	76	12.7	1	37.8	282	20140715	3	2	1	0	0	0	0
53	20140715	20140716	0	0	0	0	0	0	0	0	0	0	0	117	77	67	12.4	0	38.3	176	20140715	3	2	1	0	0	0	0
47	20140722	20140723	0	0	0	0	0	0	0	0	0	0	0	114	72	79	12.1	0	35.7	234	20140722	2	0	1	0	0	0	0
41	20140722	20140723	0	1	0	0	0	0	0	0	0	0	0	148	106	66	17.1	0	49.2	223	20140722	3	2	1	0	0	0	0
44	20140729	20140730	0	1	0	0	0	0	0	0	0	0	0	111	80	72	15.8	0	45.9	226	20140729	3	2	1	0	1	0	0
65	20140729	20140730	0	1	1	0	0	0	0	0	0	0	0	110	85	72	13.9	0	42	157	20140729	2	0	1	0	0	0	0
41	20140812	20140813	0	0	0	0	0	0	0	0	0	1	0	116	75	61	13	0	38.9	323	20140812	4	0	1	0	0	0	0
34	20140812	20140813	0	1	0	0	0	0	0	0	0	0	0	109	72	60	15.3	0	44.1	173	20140812	3	2	1	0	0	0	0
51	20140819	20140820	0	1	0	0	0	0	0	0	0	0	0	100	69	60	14.4	0	41.9	212	20140819	3	2	1	0	0	0	0
42	20140819	20140820	0	0	0	0	0	0	0	0	0	0	0	112	74	68	13.9	0	41.6	334	20140819	4	0	1	0	0	0	0
52	20140826	20140827	0	0	0	0	0	0	0	0	0	0	0	103	59	54	12.8	0	38	177	20140826	4	2	1	3	0	0	0
55	20140902	20140903	0	0	0	0	0	0	0	0	0	0	0	125	71	71	14.3	0	43.9	333	20140902	3	0	1	0	0	0	0
63	20140902	20140903	0	0	0	0	0	0	0	0	0	0	1	119	59	72	13.1	0	38.8	179	20140902	4	0	1	0	0	0	0
40	20140909	20140910	0	0	0	0	0	0	0	0	0	0	0	108	69	68	14.1	0	41	156	20140909	3	0	1	0	0	0	0
40	20140909	20140910	0	0	0	0	0	0	0	0	0	0	0	105	55	78	14.4	0	43.5	258	20140909	3	2	1	0	0	0	0
50	20140916	20140917	0	1	0	0	0	0	0	0	0	0	0	160	100	84	14.7	0	42.1	159	20140916	3	2	1	0	0	0	0
47	20140916	20140917	0	1	0	0	0	0	0	0	0	0	0	143	94	77	16.9	0	47.4	216	20140916	3	2	1	3	1	0	0
48	20140916	20140917	0	1	0	1	0	0	0	0	0	0	0	134	71	69	13.4	1	39.4	242	20140916	3	2	1	0	0	0	0
61	20140923	20140924	0	1	0	0	0	0	0	0	0	0	0	118	71	72	14.6	0	43.2	295	20140923	3	2	1	0	0	0	0
68	20140930	20140931	0	1	1	1	1	0	0	0	0	0	0	155	85	73	15.9	0	44	179	20140930	3	0	1	0	0	0	0
55	20140930	20141001	0	0	0	0	0	0	0	0	0	0	0	150	100	74	12.7	0	37.8	222	20140930	3	2	1	0	1	0	0
67	20141014	20141015	0	1	0	0	0	0	0	0	0	0	0	107	82	83	14.6	0	42.2	259	20141014	3	2	1	4	1	0	0
60	20141014	20141015	0	1	0	0	0	0	0	0	0	0	0	126	77	60	9.1	1	32.6	351	20141014	3	2	1	0	1	0	0
68	20141028	20141029	0	1	0	0	0	0	0	0	0	0	0	124	72	70	13.2	1	39.4	201	20141028	3	0	1	0	0	0	0
73	20141104	20141105	0	0	0	1	0	0	0	0	0	0	0	143	86	58	11.8	1	37.4	193	20141104	4	0	1	3	0	0	0
32	20141111	20141112	0	0	0	0	0	0	0	0	0	0	0	145	80	80	13	0	38.9	229	20141111	3	0	1	0	0	0	0
34	20141118	20141119	0	0	0	0	0	0	0	0	0	0	0	132	64	79	13.9	0	41.5	270	20141118	4	0	1	0	0	0	0
27	20141125	20141126	0	0	0	0	0	0	0	0	0	0	0	99	65	64	12.5	0	36.7	243	20141125	3	0	1	4	0	0	0
83	20141125	20141126	0	1	1	1	0	0	0	0	0	0	0	141	92	81	14.1	0	40.5	167	201041125	4	2	1	4	1	0	0
49	20141125	20141126	0	1	0	0	0	0	0	0	0	0	0	116	68	72	15.4	0	45.8	289	20141125	3	2	1	0	0	0	0
60	20141125	20141126	0	0	0	0	0	0	0	0	0	0	0	120	70	60	13	0	38.2	250	20141125	4	0	1	3	0	0	0
48	20141202	20141203	0	0	0	1	0	0	0	0	0	0	0	150	72	80	12.6	0	36.6	222	20141202	3	0	1	0	0	0	0
40	20141223	20141225	0	1	0	0	0	0	0	0	0	0	0	120	81	78	11.4	1	36.4	301	20141223	3	2	1	0	1	1	1
44	20141230	20150103	1	1	0	0	0	0	0	0	0	0	0	140	81	61	12.8	1	38.7	224	20141230	3	0	1	4	0	0	0	2	159	111	87	12.8	38.2	205	3	0	0	4	0
39	20141230	20141231	0	1	0	0	0	0	0	0	0	0	0	140	89	81	15.9	0	46.1	259	20141230	3	0	1	0	0	0	0
38	20141230	20141231	0	0	0	0	0	0	0	0	0	0	0	131	77	56	12.9	0	39.3	538	20141230	3	0	1	0	0	0	0
62	20150113	20150114	0	0	0	0	0	0	0	0	0	0	0	122	75	88	13.5	0	40.6	189	20150113	3	2	1	0	0	0	0
35	20150120	20150121	0	0	0	0	0	0	0	0	0	0	0	119	67	83	12.1	0	38.3	246	20150120	3	0	2	0	0	0	0
74	20150203	20150204	0	1	0	1	0	0	0	0	0	0	0	119	64	59	12.7	1	37.9	250	20150203	3	0	2	0	1	0	0
60	20150210	20150212	0	0	0	1	0	0	0	0	0	0	0	139	96	62	14.9	0	44.1	246	20150210	3	2	2	0	0	0	0
50	20150210	20150211	0	0	0	1	0	0	0	0	0	0	0	136	81	75	9.5	1	32	405	20150210	3	2	2	4	0	0	0
36	20150210	20150211	0	0	0	0	0	0	0	0	0	0	0	92	60	63	11.2	1	35	249	20150210	3	2	2	4	0	0	0
49	20150224	20150225	0	1	0	0	0	0	0	0	0	0	0	120	84	72	12.9	1	39.9	275	20150224	3	2	2	0	0	0	0
41	20150303	20150304	0	0	0	0	0	0	0	0	0	0	0	112	67	69	14.2	0	41.8	169	20150303	3	0	2	0	0	0	0
58	20150303	20150304	0	0	0	0	0	0	0	0	0	0	0	141	95	64	14	0	42.7	221	20150303	3	2	2	0	0	0	0
37	20150310	20150311	0	0	0	0	0	0	0	0	0	0	0	104	67	59	13	0	39.6	259	20150310	3	0	2	0	0	0	0
37	20150310	20150311	0	0	0	0	0	0	0	0	0	0	0	119	57	109	12.4	0	35.9	255	20150310	4	2	2	0	0	0	0
49	20150317	20150318	0	1	0	0	0	0	0	0	0	0	0	115	73	60	15.4	0	45.5	215	20150317	3	2	2	0	0	0	0
70	20150317	20150318	0	1	1	1	0	0	0	0	0	0	0	160	70	72	15.7	0	45.3	173	20150317	3	2	2	0	0	0	0
71	20150317	20150318	0	0	0	0	0	0	0	0	0	0	0	116	64	73	13.7	0	41.5	187	20150317	3	0	2	0	0	0	0
46	20150407	20150408	1	1	0	0	0	0	0	0	0	0	0	134	68	76	16.8	0	48.3	218	20150407	3	2	2	2	1	0	1	4	113	77	78			無	3	1	1	5	0
75	20150407	20150408	0	1	0	1	0	0	0	0	0	0	0	142	84	97	12.9	1	36.8	173	20150407	3	2	2	0	0	0	0
74	20150407	20150408	0	1	0	0	0	0	0	0	0	0	0	148	86	58	12	1	37.1	180	20150407	3	2	2	0	0	0	0
43	20150407	20150408	0	1	0	0	0	0	0	0	0	0	0	110	77	65	10.9	1	33.4	375	20150407	3	2	2	3	0	0	0
58	20150407	20150408	0	0	0	0	0	0	0	0	0	0	0	139	72	72	11.7	1	37.8	388	20150407	3	2	2	3	0	0	0
74	20150414	20150416	0	1	0	1	0	0	0	0	0	0	0	150	72	68	13.4	1	38.4	206	20150414	3	0	2	0	0	0	0
59	20150414	20140415	0	1	0	0	0	0	0	0	0	0	0	116	61	75	13.3	1	39.1	174	20140414	3	2	2	3	0	0	0
71	20150428	20140429	0	0	0	1	0	0	0	0	0	0	0	182	89	63	14	0	41.6	300	20140428	3	2	2	0	1	0	0
41	20150428	20150429	0	1	0	0	0	0	0	0	0	0	0	117	75	73	16.3	0	47.3	151	20150428	3	0	2	0	0	0	0
64	20150505	20150506	0	1	0	0	0	0	0	0	0	0	0	130	86	80	15	0	44.7	247	20150505	3	2	2	0	0	0	0
68	20150512	20150511	0	1	0	0	1	0	0	0	0	0	1	142	90	73	13.4	1	40.2	190	20150512	3	2	2	0	0	0	0
43	20150526	20150525	1	1	0	0	0	0	0	0	0	0	0	125	82	57	14.2	0	43.9	271	20150526	3	2	2	0	0	0	0	7	107	70	70	11.9	36.8	294	3	0	0	3	0
37	20150602	20150603	0	0	0	1	0	0	0	0	0	0	0	125	96	76	14.1	0	40.8	317	20150602	3	0	2	4	0	0	0
33	20150609	20150610	0	1	0	0	0	0	0	0	0	0	0	139	91	69	16.8	0	49.2	331	20150609	3	2	2	3	0	0	0
51	20150609	20160610	0	1	0	1	0	0	0	0	0	0	0	95	56	71	14.8	0	43.5	279	20150609	3	0	2	4	0	0	0
60	20150630	20150701	0	1	0	1	0	0	0	0	0	0	1	147	70	66	136	0	38.5	181	20160630	3	0	2	4	0	0	0
34	20150714	20150716	0	0	0	0	0	0	0	0	0	0	0	120	78	70	8.4	1	29.6	620	20150714	3	0	2	0	0	0	0
47	20150714	201507116	0	0	0	0	0	0	0	0	0	0	0	103	58	68	10.8	1	33.7	361	20150714	3	2	2	0	1	0	0
45	20150721	20150722	0	0	0	0	0	0	0	0	0	0	0	131	84	83	11.9	1	37.2	301	20150721	3	0	2	0	0	0	0
31	20150728	20150730	0	0	0	0	0	0	0	0	0	0	0	100	58	84	14.6	0	43.7	330	20150728	3	0	2	4	0	0	0
62	20150728	20150729	0	0	0	1	0	0	0	0	0	0	0	119	79	61	14	0	42.2	362	20150728	3	2	2	1	0	0	0
37	20150804	20150805	0	0	0	0	0	0	0	0	0	0	0	119	78	89	8.8	1	27.5	325	20150804	3	0	2	0	0	0	0
30	20150804	20150323	0	0	0	0	0	0	0	0	0	0	0	102	63	67	13.4	0	40.3	219	20150322	2	0	2	0	0	0	0
44	20150818	20150819	0	1	0	0	0	0	0	0	0	0	0	145	97	67	15.5	0	45.6	228	20150818	3	0	2	0	0	0	0
36	20150818	20150819	0	0	0	0	0	0	0	0	0	0	0	108	64	78	12	0	37.8	236	20150818	4	2	2	0	0	0	0
43	20150818	20150819	0	0	0	0	0	0	0	0	0	0	0	98	58	74	14	0	42.1	258	20150818	2	0	2	0	0	0	0
44	20150825	20150826	0	1	0	0	0	0	0	0	0	0	0	130	62	74	9.2	1	32.7	214	20150825	2	2	2	0	0	0	0
80	20150908	20150909	0	0	0	0	0	0	0	0	0	0	0	129	68	70	13.5	0	41.3	26	20150908	2	2	2	0	0	0	0
57	20150908	20150909	0	0	0	1	0	0	0	0	0	0	0	120	78	74	13.5	0	40.5	249	20150908	2	0	2	0	0	0	0
64	20150908	20150909	0	0	0	0	0	0	0	0	0	0	0	128	72	56	12	0	37.4	192	20150908	3	0	2	0	0	0	0
38	20150926	20150927	0	0	0	0	0	0	0	0	0	0	0	107	56	82	12.5	0	37.8	285	20150926	3	0	2	0	0	0	0
69	20151006	20151007	0	1	0	0	0	0	0	0	0	0	0	137	79	54	15.3	0	44.1	173	20151006	2	2	2	0	0	0	0
47	20151006	20151007	0	0	0	0	0	0	0	0	0	0	0	102	60	71	7.4	1	27.2	402	20151006	3	0	2	2	0	1	0
41	20151013	20151014	0	0	0	0	0	0	0	0	0	0	0	100	56	63	8.9	1	30.2	437	20151013	3	2	2	4	0	0	0
62	20151013	20151014	1	1	0	0	0	1	0	0	0	0	0	107	71	80	10.1	1	29.8	175	20151013	3	2	2	0	1	0	0	13	147	58	68	6.9	20.4	249	5	2	1	6	0
40	20151024	20151026	0	0	0	1	0	0	0	0	0	0	0	158	112	81	10.9	1	33.8	216	20151024	3	2	2	4	0	1	0
37	20151027	20151028	0	1	0	0	0	0	0	0	0	0	0	119	73	78	14.7	0	44.1	247	20151027	3	0	2	0	0	0	0
43	20151027	20151029	0	0	0	1	1	0	0	0	0	0	0	130	72	71	8.6	1	25.1	97	20151027	3	2	2	2	0	0	0
55	20151110	20151111	0	0	0	0	0	0	0	0	0	0	0	124	60	68	12.8	0	38.5	248	20151110	3	2	2	0	0	0	0
66	20151110	20151111	0	1	0	1	0	0	0	0	0	0	0	131	79	55	11.1	1	33.5	220	20151110	3	0	2	0	1	0	0
37	20151114	20151128	0	0	0	0	0	0	0	0	0	0	0	110	70	74	13.1	0	39.3	205	20151114	3	2	2	0	0	0	0
50	20151117	20151118	0	0	0	0	0	0	0	0	0	0	0	96	62	57	13	0	38.5	239	20151117	3	2	2	4	1	1	0
50	20151124	20151125	0	0	0	0	0	0	0	0	0	0	0	139	96	66	14.5	0	42.5	264	20151124	4	2	2	0	1	0	0
53	20151124	20151125	0	1	0	0	0	0	0	0	0	0	0	142	90	77	14.2	0	44.4	228	20151124	3	2	2	0	0	0	0
67	20151201	20151203	0	1	1	0	0	0	0	0	0	0	0	106	64	79	15.1	0	44.5	238	20151201	5	0	2	4	1	1	0
32	20151201	20151202	0	0	0	0	0	0	0	0	0	0	0	106	78	84	13.6	0	40	260	20151201	2	0	2	4	0	0	0
52	20151201	20151202	0	1	0	0	0	0	0	0	0	0	0	141	76	74	14.8	0	44.2	199	20151201	3	0	2	0	0	1	0
39	20151201	20151202	0	0	0	0	0	0	0	0	0	0	0	112	72	72	12.6	0	38.2	246	20151201	3	0	2	0	0	0	0
33	20151208	20151209	0	1	0	0	0	0	0	0	0	0	0	128	82	62	14.8	0	46.3	330	20151208	3	0	2	4	0	1	0
43	20151208	20151208	0	0	0	0	0	0	0	0	0	0	0	115	56	56	13.2	0	39.9	223	20151209	4	0	2	2	0	0	0
23	20151229	20151230	0	1	0	0	0	0	0	0	0	0	0	181	80	75	16.4	0	48.7	314	20151229	4	0	2	0	0	1	0
56	20160112	20160113	0	1	0	1	0	0	0	0	0	0	0	12	82	71	15.2	0	46.5	186	20160112	3	2	2	0	0	0	0
62	20160119	20160120	0	1	0	1	0	0	0	0	0	0	0	135	82	77	14.7	0	42.4	279	20160119	3	2	2	3	0	0	0
74	20160119	20160120	0	0	0	0	0	0	0	0	0	0	0	157	77	71	13.4	0	39.8	174	20160119	3	2	2	3	0	0	0
45	20160126	20160127	0	0	0	0	0	0	0	0	0	0	0	119	71	74	9.2	1	30.3	378	20160126	3	0	2	3	0	0	0
75	20160202	20160203	0	1	0	0	0	0	0	0	0	0	0	138	79	75	14.3	0	42	226	20160202	3	2	2	0	0	0	0
54	20160203	20160204	0	1	0	0	0	0	0	0	0	0	0	108	63	51	11.9	1	36.8	201	20160203	3	2	2	4	1	0	0
44	20160216	20160217	0	0	0	0	0	0	0	0	0	0	0	117	90	78	15.6	0	44.1	280	20160216	3	0	2	2	0	0	0
63	20160223	20160224	0	1	0	1	0	0	0	0	0	0	0	144	95	54	15.9	0	45.9	187	20160223	3	2	2	4	1	0	0
66	20160223	20160224	0	0	0	1	0	0	0	0	0	0	0	158	66	67	12.4	0	38.1	223	20160223	3	0	2	4	0	0	0
55	20160227	20160228	0	0	1	0	0	0	0	0	0	0	0	124	58	61	13.4	0	40.3	264	20160227	3	0	2	0	0	0	0
38	20160227	20160228	0	1	0	1	0	0	0	0	0	0	0	108	69	62	12.8	1	39.2	262	20160227	3	0	2	0	0	0	0
31	20160227	20160228	0	1	0	0	0	0	0	0	0	0	0	125	78	85	13	1	41.8	345	20160227	4	2	2	0	1	0	0
50	20160308	20160309	0	1	0	0	0	0	0	0	0	0	0	155	95	93	13.3	1	39.6	237	20160308	3	2	2	0	0	0	0
46	20160322	20160323	0	0	0	1	0	0	0	0	0	0	0	160	94	81	13	0	38.6	260	20160322	3	0	2	0	0	0	0
32	20160322	20160323	0	1	0	0	0	0	0	0	0	0	0	125	67	55	15.5	0	45.7	270	20160322	3	0	2	0	0	0	0
41	20160329	20160330	0	1	0	0	0	0	0	0	0	0	0	125	77	73	16.7	0	47.4	259	20160329	3	2	2	0	0	0	0
42	20160329	20160401	0	0	0	0	0	0	0	0	0	0	0	97	52	66	11.1	1	34.6	227	20160329	2	0	2	2	0	1	0
35	20160401	20160402	0	1	0	0	0	0	0	0	0	0	0	120	65	63	15.9	0	45.3	228	20160401	3	0	2	0	0	0	0
40	20160401	20160402	0	1	0	0	0	0	0	0	0	0	0	136	80	92	16	0	46.7	275	20160401	3	2	2	0	0	0	0
65	20160426	20160427	0	1	0	0	0	0	0	0	0	0	0	150	82	81	15.9	0	47.2	264	20160426	3	0	2	0	0	0	0
48	20160503	20160504	0	1	0	0	0	0	0	0	0	0	0	104	60	57	15.2	0	45.9	161	20160503	3	0	2	0	0	0	0
43	20160510	20160511	0	0	0	0	0	0	0	0	0	0	0	89	56	59	12.5	0	38.6	280	20160510	3	2	2	0	0	0	0
34	20160704	20160706	0	1	0	0	0	0	0	0	0	0	0	116	71	62	16	0	47.4	243	20160705	3	2	2	0	0	0	0
48	20160705	20160707	0	1	0	0	0	0	0	0	0	0	0	116	72	68	17.4	0	49.9	281	20160706	3	2	2	0	0	0	0
61	20160705	20160707	0	0	0	0		0	0	0	0	0	0	131	80	77	13.9	0	43.4	281		3	2	2	4	0	1	0
62	20160726	20160728	0	1	0	0	0	0	0	0	0	0	0	143	82	69	5.5	1	20.2	326	20160727	3	2	2	4	0	1	0
23	20160726	20160728	0	1	0	0	0	0	0	0	0	0	0	112	69	66	15.5	0	45.5	214	20160727	3	0	2	0	0	0	0
32	20160726	20160728	0	0	0	0	0	0	0	0	0	0	0	105	65	62	12.4	0	38.8	295	20160727	3	0	2	0	0	0	0
50	20160808	20160810	0	0	0	0	0	0	0	0	0	0	0	129	69	58	12.1	0	37	197	20160809	3	2	2	4	0	1	0
43	20160815	20160817	0	1	0	0	0	0	0	0	0	0	0	116	79	55	15.7	0	46.9	256	20160816	3	0	2	4	0	1	0
52	20160822	20160824	0	0	0	0	0	0	0	0	0	0	0	123	69	73	12.8	0	39.3	186	20160823	3	2	2	1	0	0	0
42	20160905	20160907	0	0	0	0	0	0	0	0	0	0	0	100	54	53	13.7	0	40.9	240	20160906	3	2	2	4	0	1	0
58	20160905	20160907	0	0	0	0	0	0	0	0	0	0	0	141	79	64	13.9	0	41.9	191	20160906	3	0	2	4	0	1	0
51	20161010	20161012	0	0	0	0	0	0	0	0	0	0	0	112	61	66	11.5	1	36.5	240	20161011	3	0	2	4	0	1	1
51	20161017	20161019	0	0	0	0	0	0	0	0	0	0	0	108	70	66	7.2	1	22.8	336	20161018	4	0	2	4	0	1	0
52	20161027	20161028	0	1	0	0	0	0	0	0	0	0	0	136	85	78	14.5	0	44.4	199	20161028	3	2	2	0	0	0	0
48	20161031	20161102	0	1	0	0	0	0	0	0	0	0	0	152	84	78	13.8	0	40.9	397	20161101	3	0	2	0	0	0
38	20161114	20161116	1	1	0	0	0	0	0	0	0	0	0	105	65	57	14.5	0	43	250	20161115	3	0	2	4	0	1	0	2	103	62	101	12.1	36.7	278	1	0	0	3(急診留觀)	0
47	20161114	20161116	1	0	0	1	0	0	0	0	0	0	0	127	79	57	13.4	0	41.6	191	20161115	3	0	2	0	0	0	0	2	107	72	63	11.2	34.5	未抽	1	0	0	9小時(急診留觀)	0
57	20161121	20161123	0	0	0	0	0	0	0	0	0	0	0	127	57	68	10.7	1	35	250	20161122	3	0	2	4	0	1	0
46	20161121	20161123	0	1	0	0	0	0	0	0	0	0	0	116	67	67	11.6	1	35.8	244	20161122	3	2	2	0	0	0	0
36	20161128	20161130	0	0	0	0	0	0	0	0	0	0	0	120	94	75	10.1	1	32.6	208	20161129	3	0	2	0	0	0	0
35	20161205	20161207	0	1	0	0	0	0	0	0	0	0	0	137	72	72	13.9	0	41.2	263	20161206	3	0	2	0	0	0	0
61	20161205	20161207	1	0	0	0	0	0	0	0	0	0	0	131	67	57	12.1	0	36.5	249	20161206	3	2	2	0	0	0	0	7	135	94	80	11.7	35	278	1	0	0	0	0
42	20161212	20161214	0	0	0	0	0	0	0	0	0	0	0	109	53	76	9.2	1	29.8	264	20161213	3	0	2	4	0	1	0
47	20161219	20161221	0	0	0	0	0	0	0	0	0	0	0	89	50	62	13.8	0	43.2	285	20161220	3	0	2	4	0	1	0
48	20170102	20170104	1	1	0	0	0	0	0	0	0	0	0	120	71	82	11.3	1	34.3	219	20170103	3	0	2	1	0	0	0	3	117	81	126	9.8	29.5	未抽	5	3	1	8	0
51	20170116	20170118	0	0	0	0	0	0	0	0	0	0	0	118	67	89	13.8	0	41.3	268	20170117	3	0	2	3	0	1	0
45	20170116	20170118	0	0	0	0	0	0	0	0	0	0	0	104	76	93	7.7	1	24.2	437	20170117	3	0	2	4	0	1	0
48	20170220	20170222	1	1	0	0	0	0	0	0	0	0	0	120	72	62	12.6	1	39.6	211	20170221	3	0	2	0	0	0	0	8	125	91	63	12.2	38.4	224	5	1	0	3	0
47	20170220	20170222	0	0	0	0	0	0	0	0	0	0	0	83	60	80	11.9	1	36.3	292	20170221	4	0	2	0	0	0	0
41	20170220	20170222	0	0	0	0	0	0	0	0	0	0	0	96	60	71	8.8	1	29	359	20170221	3	0	2	0	0	0	0
76	20170306	20170308	0	0	1	1	0	0	0	0	0	0	0	126	71	60	13.6	0	42.4	286	20170307	1	0	2	0	0	0	0
38	20170306	20170308	0	0	0	0	0	0	0	0	0	0	0	96	55	87	12.8	0	39.2	240	20170307	3	0	2	4	0	1	0
63	20170306	20170308	0	1	0	0	0	0	0	0	0	0	0	123	73	61	12.1	1	35.7	301	20170307	2	0	2	3	0	1	0
73	20170306	20170308	0	1	0	0	0	0	0	0	0	0	0	130	70	72	14.5	0	43	208	20170307	3	0	2	4	0	1	0
77	20170313	20170315	0	1	0	0		0	0	0	0	0	0	134	61	60	13.7	0	42.3	212	20170314	2	2	2	0	2	0	0
65	20170313	20170315	0	1	0	0	0	0	0	0	0	0	0	123	73	70	15.8	0	45.9	178	20170314	2	2	2	0	0	0	0
51	20170327	20170329	0	0	0	0	0	0	0	0	0	0	0	109	55	59	12.5	0	36.9	301	20170328	3	2	2	0	0	0	0
36	20170327	20170329	0	0	0	0	0	0	0	0	0	0	0	110	66	66	12.1	0	37.2	228	20170328	3	0	2	4	0	1	0
48	20170327	20170329	0	1	0	1	0	0	0	0	0	0	0	129	91	70	15.6	0	46.5	203	20170328	3	2	2	0	0	0	0
50	20170410	20170412	0	0	0	0	0	0	0	0	0	0	0	134	93	62	12.6	0	38.9	203	20170411	3	0	2	0	0	0	0
37	20170410	20170412	0	0	0	0	0	0	0	0	0	0	0	156	107	76	13.3	0	40.8	267	20170411	3	0	2	0	0	1	0
30	20170417	20170419	0	0	0	0	0	0	0	0	0	0	0	11	72	69	11.7	1	37.5	294	20170418	3	0	2	0	0	0	0
71	20170417	20170419	0	1	0	0	0	0	0	0	0	0	0	161	72	75	12.6	1	38.3	280	20170418	3	0	2	0	0	0	0
44	20170417	20170419	0	1	0	0	0	0	0	0	0	0	0	116	68	67	13.7	0	41.5	209	20170418	3	0	2	0	0	0	0
71	20170424	20170426	0	1	0	0	0	0	0	0	0	0	0	104	52	75	11.2	1	34.1	213	20170425	3	0	2	0	0	0	0
55	20170501	20170503	0	1	0	0	0	0	0	0	0	0	0	159	87	56	15.2	0	45.9	250	20170502	3	0	2	0	0	0	0
40	20170501	20170503	0	0	0	0	0	0	0	0	0	0	0	142	91	72	7.7	1	24.9	288	20170502	3	0	2	0	0	0	0
50	20170501	20170503	0	0	0	0	0	0	0	0	0	0	0	118	67	73	9.2	1	31.1	283	20170502	3	0	2	0	0	0	0
54	20170508	20170510	0	0	0	0	0	0	0	0	0	0	0	126	64	89	7.8	1	26.1	447	20170509	3	0	2	0	0	0	0
45	20170515	20170518	0	0	0	0	0	0	0	0	0	0	0	126	83	71	13.3	0	39.9	363	20170516	4	0	2	3	0	0	0
59	20170515	20170517	0	1	0	0	0	0	0	0	0	0	0	140	85	67	13.8	0	41.3	166	20170516	3	2	2	0	0	0	0
52	20170515	20170517	0	0	0	0	0	0	0	0	0	0	0	116	60	69	11.6	1	36.2	456	20170516	3	0	2	0	0	0	0
47	20170522	20170524	0	0	0	0	0	0	0	0	0	0	0	116	56	67	13.6	0	42.2	272	20170523	3	0	2	0	0	0	0
46	20170605	20170607	0	0	0	0	0	0	0	0	0	0	0	119	58	69	13.4	0	40.6	292	20170606	3	0	2	4	0	1
57	20170629	20170701	0	1	0	0	0	0	0	0	0	0	0	174	82	61	15.9	0	45.7	207	20170630	3	2	2	4	0	1	0
59	20170629	20170701	0	0	0	0	0	0	0	0	0	0	0	101	79	81	12.8	0	41.1	254	20170630	3	0	2	4	2	1	0
47	20170727	20170729	0	0	0	0	0	0	0	0	0	0	0	153	74	67	12.7	0	39.9	181	20170728	3	0	2	4	0	1	0
41	20170731	20170802	0	0	0	0	0	0	0	0	0	0	0	119	67	61	16	0	47.3	317	20170801	3	0	2	4	0	1	0
66	20170807	20170809	0	0	0	0	0	0	0	0	0	0	0	141	75	63	11	1	35	420	20170808	3	2	2	0	0	0	0
51	20170807	20170809	0	0	0	0	0	0	0	0	0	0	0	137	70	71	12.9	0	38.8	221	20170808	4	0	2	0	0	0	0
40	20170821	20170823	0	0	0	0	0	0	0	0	0	0	0	139	85	59	10.5	1	33.9	256	20170822	4	0	2	3	0	1	0
50	20170325	20170327	0	1	0	0	0	0	0	0	0	0	0	145	99	66	9	1	30.8	225	20170326	3	2	2	4	0	1	0
62	20170904	20170906	0	1	0	0	0	0	0	0	0	0	0	108	65	63	12.3	1	39.2	351	20170905	3	2	2	0	0	0	0
38	20170911	20170913	0	0	0	0	0	0	0	0	0	0	0	98	57	59	14.1	0	41.1	211	20170912	3	0	2	0	0	1
48	20170911	20170912	0	0	0	0	0	0	0	0	0	0	0	97	56	63	10.5	1	33.4	276	20170912	4	0	2	0	0	0	0
46	20170912	20170914	0	0	0	0	0	0	0	0	0	0	0	119	63	77	4.3	1	17.8	429	20170913	4	0	2	3	0	1	0
38	20170912	20170914	0	0	0	0	0	0	0	0	0	0	0	119	83	72	11.9	1	36.6	233	20170913	4	0	2	3	0	1	0
39	20170925	20170927	0	0	0	0	0	0	0	0	0	0	0	98	53	60	11.6	1	36.1	234	20170926	3	0	2	3	0	0	0
43	20170925	20170927	0	0	0	0	0	0	0	0	0	0	0	106	62	61	10.6	1	33.7	341	20170926	3	0	2	3	0	1	0
51	20171016	20171018	0	0	0	0	0	0	0	0	0	0	0	130	88	65	14.1	0	42.3	348	20171017	3	0	2	0	1	0	0
39	20171015	20171018	0	1	0	0	0	0	0	0	0	0	0	108	72	71	15.8	0	47.2	163	20171017	3	0	2	0	0	0	0
34	20171023	20171025	0	0	0	0	0	0	0	0	0	0	0	136	95	80	10.8	1	34.3	420	20171024	2	0	2	0	0	0	0
64	20171023	20171025	0	0	0	0	0	0	0	0	0	0	0	126	92	81	13.9	0	38.9	145	20171024	3	0	2	0	0	0	0
55	20171031	20171101	0	1	0	0	0	0	0	0	0	0	0	122	82	65	15.3	0	45.7	251	20171101	3	0	2	0	1	0	0
74	20171031	20171101	0	1	0	1	0	0	0	0	0	0	0	175	84	65	13.4	1	39.8	190	20171101	3	0	2	0	0	0	0
60	20171031	20171101	0	1	0	0	0	0	0	0	0	0	0	152	98	63	12.7	1	38.8	242	20171101	3	2	2	0	0	0	0
45	20171106	20171108	0	1	0	0	0	0	0	0	0	0	0	124	75	70	14.1	0	44	265	20171107	4	0	2	0	0	0	0
58	20171120	20171122	0	1	0	0	0	0	0	0	0	0	0	132	90	52	13.7	0	41.3	245	20171121	2	0	2	4	0	1	0
41	20171120	20171122	0	1	0	0	0	0	0	0	0	0	0	107	75	72	16.3	0	46.5	258	20171121	3	0	2	0	0	0	0
49	20171130	20171202	0	0	0	0	0	0	0	0	0	0	0	100	53	88	10.4	1	32.5	389	20171201	3	0	2	4	0	1	0
32	20171204	20171206	0	0	0	0	0	0	0	0	0	0	0	126	80	69	13.2	0	40.5	258	20171205	3	0	2	4	0	1	0
64	20171211	20171213	0	0	0	0	0	0	0	0	0	0	0	116	67	73	10.3	1	32.6	446	20171212	3	0	2	0	0	0	0
64	20171218	20171220	0	0	1	1	0	0	0	0	0	0	0	133	72	58	13.6	0	42.3	272	20171219	3	0	2	4	0	1	1
47	20171218	20171220	1	0	0	0	0	0	0	0	0	0	0	123	67	64	12.6	0	36.9	295	20171219	3	0	2	0	0	0	0	11	106	63	60	12.1	35.9	327	2	0	0	2	0
45	20171225	20171227	0	0	0	0	0	0	0	0	0	0	0	100	54	85	9.3	1	30.7	322	20171226	3	0	2	4	0	1	0
59	20180115	20180117	0	1	0	0	0	0	0	0	0	0	0	110	75	62	15.3	0	42.9	261	20180116	3	0	2	0	0	1	1
